# Supplementary material for: Comparative Proton and Photon Irradiation Combined with Pharmacological Inhibitors in 3D Pancreatic Cancer Cultures
Source: Cancers (Basel). 2020 Oct 31;12(11):3216. doi: 10.3390/cancers12113216 (PMC7692858; doi:10.3390/cancers12113216)
Supplement: Supplementary file 1 [file cancers-12-03216-s001.zip]

Archive with 1 entries (1 files):
- cancers-978077-supplementary.pdf
